# Supplementary material for: Identification and Screening of Novel Antioxidant Peptides from Yak Skin and Their Protective Effect on H2O2-Induced HepG2 Cells Oxidation
Source: Int J Mol Sci. 2025 Jun 21;26(13):5976. doi: 10.3390/ijms26135976 (PMC12249663; doi:10.3390/ijms26135976)
Supplement: Supplementary file 1 [file ijms-26-05976-s001.zip]

Archive with 1 entries (1 files):
- ijms-3668269-SI.pdf
